# Supplementary material for: De novo mutations within metabolism networks of amino acid/protein/energy in Chinese autistic children with intellectual disability
Source: Hum Genomics. 2022 Nov 1;16:52. doi: 10.1186/s40246-022-00427-7 (PMC9623983; doi:10.1186/s40246-022-00427-7)
Supplement: Supplementary file 2 — Additional file 2. Table S2: De novo mutations confirmed in 79 probands and their 2 siblings (Excel file) (dataset1). Table S6: De novo altering genes that involved in protein synthesis, pressure, energy metabolism, development, and amino acid metabolism (Excel file) (dataset2). [file 40246_2022_427_MOESM2_ESM.xlsx]

## Sheet: all de novo mutation
Family_id	Sample	Chromosome	Start	End	Ref	Alt	anno_merge	Gene.refGene	AAChange.refGene	AAChange.knownGene	AAChange.ensGene	esp6500siv2_all	1000g2015aug_eas	ExAC_EAS	snp142	SIFT_score	SIFT_pred	Polyphen2_HDIV_score	Polyphen2_HDIV_pred	Polyphen2_HVAR_score	Polyphen2_HVAR_pred	LRT_score	LRT_pred	MutationTaster_score	MutationTaster_pred	MutationAssessor_score	MutationAssessor_pred	FATHMM_score	FATHMM_pred	RadialSVM_score	RadialSVM_pred	LR_score	LR_pred	VEST3_score	CADD_raw	CADD_phred	GERP++_RS	phyloP46way_placental	phyloP100way_vertebrate	SiPhy_29way_logOdds
T003	A6	chr10	111628455	111628455	G	A	missense-splicing	XPNPEP1	XPNPEP1:NM_001324128:exon18:c.C1447T:p.R483W,XPNPEP1:NM_001324134:exon18:c.C1267T:p.R423W,XPNPEP1:NM_001167604:exon19:c.C1717T:p.R573W,XPNPEP1:NM_001324132:exon19:c.C1660T:p.R554W,XPNPEP1:NM_001324135:exon19:c.C1738T:p.R580W,XPNPEP1:NM_001324131:exon20:c.C1396T:p.R466W,XPNPEP1:NM_001324133:exon20:c.C1789T:p.R597W,XPNPEP1:NM_001324136:exon20:c.C1774T:p.R592W,XPNPEP1:NM_020383:exon20:c.C1789T:p.R59…	XPNPEP1:uc001kyq.2:exon18:c.C1447T:p.R483W,XPNPEP1:uc009xxt.2:exon19:c.C1717T:p.R573W,XPNPEP1:uc001kyp.2:exon20:c.C1789T:p.R597W	ENSG00000108039:ENST00000369683:exon18:c.C1447T:p.R483W,ENSG00000108039:ENST00000322238:exon19:c.C1717T:p.R573W,ENSG00000108039:ENST00000369680:exon20:c.C1660T:p.R554W,ENSG00000108039:ENST00000502935:exon20:c.C1789T:p.R597W	NA	NA	NA	NA	0	D	1	D	0.994	D	0	D	1	D	2.92	M	.	.	0.006	D	0.465	T	0.924	3.825	19.42	5.57	2.611	3.556	12.386
T068	AE4B	chr2	11759000	11759000	G	A	silent	GREB1	GREB1:NM_014668:exon22:c.G3999A:p.V1333V	GREB1:uc002rbp.1:exon5:c.G993A:p.V331V,GREB1:uc002rbk.1:exon22:c.G3999A:p.V1333V	ENSG00000196208:ENST00000396123:exon5:c.G993A:p.V331V,ENSG00000196208:ENST00000234142:exon21:c.G3999A:p.V1333V,ENSG00000196208:ENST00000381486:exon22:c.G3999A:p.V1333V	NA	NA	NA	NA	NA	NA	NA	NA	NA	NA	NA	NA	NA	NA	NA	NA	NA	NA	NA	NA	NA	NA	NA	NA	NA	NA	NA	NA	NA
T003	A6	chr13	76382212	76382212	-	G	frameshift	LMO7	LMO7:NM_015842:exon7:c.1095dupG:p.L365fs,LMO7:NM_001306080:exon10:c.1794dupG:p.L598fs	LMO7:uc001vjw.1:exon2:c.813dupG:p.L271fs,LMO7:uc001vjv.3:exon7:c.1095dupG:p.L365fs,LMO7:uc021rkq.1:exon10:c.1794dupG:p.L598fs	ENSG00000136153:ENST00000465261:exon7:c.1095dupG:p.L365fs,ENSG00000136153:ENST00000321797:exon8:c.1095dupG:p.L365fs,ENSG00000136153:ENST00000357063:exon11:c.1950dupG:p.L650fs,ENSG00000136153:ENST00000377534:exon11:c.1950dupG:p.L650fs	NA	NA	NA	NA	NA	NA	NA	NA	NA	NA	NA	NA	NA	NA	NA	NA	NA	NA	NA	NA	NA	NA	NA	NA	NA	NA	NA	NA	NA
T003	A6	chr15	44806984	44806986	AAG	-	nonframeshift	CTDSPL2	CTDSPL2:NM_016396:exon10:c.1054_1056del:p.352_352del	CTDSPL2:uc010bdv.3:exon8:c.838_840del:p.280_280del,CTDSPL2:uc001ztr.3:exon10:c.1054_1056del:p.352_352del,CTDSPL2:uc001zts.3:exon10:c.1054_1056del:p.352_352del,CTDSPL2:uc001ztt.3:exon10:c.1054_1056del:p.352_352del	ENSG00000137770:ENST00000558373:exon8:c.838_840del:p.280_280del,ENSG00000137770:ENST00000396780:exon9:c.838_840del:p.280_280del,ENSG00000137770:ENST00000260327:exon10:c.1054_1056del:p.352_352del,ENSG00000137770:ENST00000558966:exon10:c.1054_1056del:p.352_352del	NA	NA	NA	NA	NA	NA	NA	NA	NA	NA	NA	NA	NA	NA	NA	NA	NA	NA	NA	NA	NA	NA	NA	NA	NA	NA	NA	NA	NA
T057	AA10A	chr17	48559809	48559809	G	C	missense	RSAD1	RSAD1:NM_018346:exon4:c.G832C:p.A278P	RSAD1:uc002iqw.1:exon4:c.G832C:p.A278P	ENSG00000136444:ENST00000506211:exon1:c.G352C:p.A118P,ENSG00000136444:ENST00000515221:exon2:c.G493C:p.A165P,ENSG00000136444:ENST00000258955:exon4:c.G832C:p.A278P	NA	NA	NA	NA	0	D	1	D	0.997	D	0	D	1	D	4.26	H	1.49	T	-0.032	T	0.326	T	0.975	4.546	24.6	4.4	1.255	7.705	13.916
T057	AA10A	chr2	149851025	149851025	G	A	missense	KIF5C	KIF5C:NM_004522:exon17:c.G1996A:p.E666K	KIF5C:uc002twt.3:exon5:c.G652A:p.E218K,KIF5C:uc010zbu.2:exon17:c.G1996A:p.E666K	ENSG00000168280:ENST00000397413:exon10:c.G1300A:p.E434K,ENSG00000168280:ENST00000414838:exon15:c.G1711A:p.E571K,ENSG00000168280:ENST00000435030:exon17:c.G1996A:p.E666K	NA	NA	NA	NA	.	.	1	D	0.977	D	0	D	1	D	.	.	-1.67	D	0.454	D	0.722	D	0.695	5.252	33	5.35	2.769	9.652	19.261
T061	AA7B	chr2	233633499	233633499	C	T	missense	KCNJ13	KCNJ13:NM_001172417:exon3:c.G245A:p.R82Q,KCNJ13:NM_002242:exon3:c.G485A:p.R162Q	KCNJ13:uc002vto.3:exon2:c.G485A:p.R162Q,KCNJ13:uc002vtp.3:exon3:c.G485A:p.R162Q,KCNJ13:uc021vyk.1:exon3:c.G245A:p.R82Q	ENSG00000115474:ENST00000410029:exon2:c.G485A:p.R162Q,ENSG00000115474:ENST00000233826:exon3:c.G485A:p.R162Q,ENSG00000115474:ENST00000438786:exon3:c.G245A:p.R82Q	NA	NA	0	NA	0.32	T	1	D	0.998	D	0	D	1	D	.	.	-3.27	D	0.763	D	0.882	D	0.896	4.979	29.1	5.86	2.776	7.786	20.202
T073	AG7B	chr12	122353770	122353770	G	A	silent	PSMD9	PSMD9:NM_001261400:exon3:c.G249A:p.L83L,PSMD9:NM_002813:exon5:c.G564A:p.L188L	PSMD9:uc031qjx.1:exon3:c.G249A:p.L83L,PSMD9:uc001ubl.4:exon5:c.G564A:p.L188L	ENSG00000110801:ENST00000542602:exon3:c.G249A:p.L83L,ENSG00000110801:ENST00000261817:exon5:c.G561A:p.L187L,ENSG00000110801:ENST00000541212:exon5:c.G564A:p.L188L,ENSG00000110801:ENST00000537407:exon6:c.G629A:p.X210X	NA	NA	NA	NA	NA	NA	NA	NA	NA	NA	NA	NA	NA	NA	NA	NA	NA	NA	NA	NA	NA	NA	NA	NA	NA	NA	NA	NA	NA
T062	AB6A	chr21	37711106	37711106	C	G	missense	MORC3	MORC3:NM_001320445:exon4:c.C282G:p.S94R,MORC3:NM_015358:exon5:c.C495G:p.S165R,MORC3:NM_001320446:exon6:c.C282G:p.S94R	MORC3:uc002yvi.3:exon5:c.C495G:p.S165R	ENSG00000159256:ENST00000400485:exon5:c.C495G:p.S165R	NA	NA	NA	NA	.	.	0.923	P	0.71	P	0	D	1	D	1.93	M	2.38	T	-1.12	T	0.066	T	0.767	4.039	20.7	1.17	0.315	0.546	11.742
T077	AI2B	chr12	111779762	111779762	G	A	silent	CUX2	CUX2:NM_015267:exon21:c.G3564A:p.Q1188Q	CUX2:uc001tsa.2:exon21:c.G3564A:p.Q1188Q	ENSG00000111249:ENST00000261726:exon21:c.G3564A:p.Q1188Q	NA	NA	NA	NA	NA	NA	NA	NA	NA	NA	NA	NA	NA	NA	NA	NA	NA	NA	NA	NA	NA	NA	NA	NA	NA	NA	NA	NA	NA
T062	AB6A	chr22	40813429	40813429	C	A	missense	MKL1	MKL1:NM_001282660:exon10:c.G2133T:p.Q711H,MKL1:NM_001318139:exon11:c.G2238T:p.Q746H,MKL1:NM_001282661:exon12:c.G1983T:p.Q661H,MKL1:NM_001282662:exon13:c.G2133T:p.Q711H,MKL1:NM_020831:exon13:c.G2133T:p.Q711H	MKL1:uc003ayv.1:exon10:c.G2133T:p.Q711H,MKL1:uc010gyf.1:exon12:c.G1983T:p.Q661H,MKL1:uc003ayw.1:exon13:c.G2133T:p.Q711H,MKL1:uc010gye.1:exon13:c.G2133T:p.Q711H	ENSG00000196588:ENST00000407029:exon10:c.G2133T:p.Q711H,ENSG00000196588:ENST00000402042:exon12:c.G1983T:p.Q661H,ENSG00000196588:ENST00000355630:exon13:c.G2133T:p.Q711H,ENSG00000196588:ENST00000396617:exon13:c.G2133T:p.Q711H	NA	NA	NA	NA	0.35	T	0.976	D	0.556	P	0.155	N	1	N	-0.345	N	0.78	T	-1.062	T	0.077	T	0.372	1.617	11.36	4.77	2.472	0.332	13.708
T078	AI7B	chr8	144887390	144887390	G	T	silent	SCRIB	SCRIB:NM_015356:exon19:c.C2562A:p.P854P,SCRIB:NM_182706:exon19:c.C2562A:p.P854P	SCRIB:uc003yzo.1:exon19:c.C2562A:p.P854P,SCRIB:uc003yzp.1:exon19:c.C2562A:p.P854P	ENSG00000180900:ENST00000320476:exon19:c.C2562A:p.P854P,ENSG00000180900:ENST00000356994:exon19:c.C2562A:p.P854P,ENSG00000180900:ENST00000377533:exon19:c.C2319A:p.P773P	NA	NA	NA	NA	NA	NA	NA	NA	NA	NA	NA	NA	NA	NA	NA	NA	NA	NA	NA	NA	NA	NA	NA	NA	NA	NA	NA	NA	NA
T085	AC10B	chr4	83788402	83788402	G	A	missense	SEC31A	SEC31A:NM_001191049:exon8:c.C935T:p.A312V,SEC31A:NM_001077206:exon9:c.C950T:p.A317V,SEC31A:NM_001077207:exon9:c.C950T:p.A317V,SEC31A:NM_001077208:exon9:c.C950T:p.A317V,SEC31A:NM_001300744:exon9:c.C950T:p.A317V,SEC31A:NM_001300745:exon9:c.C950T:p.A317V,SEC31A:NM_001318119:exon9:c.C950T:p.A317V,SEC31A:NM_016211:exon9:c.C950T:p.A317V,SEC31A:NM_001318120:exon11:c.C950T:p.A317V	SEC31A:uc003hne.3:exon3:c.C266T:p.A89V,SEC31A:uc011ccm.2:exon8:c.C935T:p.A312V,SEC31A:uc003hnf.3:exon9:c.C950T:p.A317V,SEC31A:uc003hng.3:exon9:c.C950T:p.A317V,SEC31A:uc003hnh.3:exon9:c.C950T:p.A317V,SEC31A:uc003hni.3:exon9:c.C950T:p.A317V,SEC31A:uc003hnk.3:exon9:c.C950T:p.A317V,SEC31A:uc003hnl.3:exon9:c.C950T:p.A317V,SEC31A:uc003hnn.2:exon9:c.C950T:p.A317V,SEC31A:uc003hno.3:exon9:c.C950T:p.A317V,…	ENSG00000138674:ENST00000264405:exon3:c.C266T:p.A89V,ENSG00000138674:ENST00000443462:exon8:c.C935T:p.A312V,ENSG00000138674:ENST00000500777:exon8:c.C950T:p.A317V,ENSG00000138674:ENST00000505472:exon8:c.C950T:p.A317V,ENSG00000138674:ENST00000311785:exon9:c.C950T:p.A317V,ENSG00000138674:ENST00000326950:exon9:c.C950T:p.A317V,ENSG00000138674:ENST00000348405:exon9:c.C950T:p.A317V,ENSG00000138674:ENST00…	0.0002	NA	0	rs139641702	0.01	D	0.86	P	0.69	P	0	D	1	D	2.495	M	3.09	T	-0.789	T	0.179	T	0.789	5.009	29.5	5.54	2.765	9.799	19.836
T065	AD3B	chr7	28609990	28609990	C	T	missense	CREB5	CREB5:NM_182899:exon4:c.C200T:p.S67L,CREB5:NM_004904:exon5:c.C278T:p.S93L,CREB5:NM_182898:exon5:c.C299T:p.S100L	CREB5:uc003szo.3:exon4:c.C200T:p.S67L,CREB5:uc003szq.3:exon5:c.C299T:p.S100L,CREB5:uc003szr.3:exon5:c.C278T:p.S93L	ENSG00000146592:ENST00000396299:exon4:c.C200T:p.S67L,ENSG00000146592:ENST00000409603:exon4:c.C200T:p.S67L,ENSG00000146592:ENST00000357727:exon5:c.C299T:p.S100L,ENSG00000146592:ENST00000396300:exon5:c.C278T:p.S93L,ENSG00000146592:ENST00000424599:exon7:c.C278T:p.S93L	NA	NA	0	NA	0.09	T	0.196	B	0.012	B	0.001	D	1	D	1.15	L	1.3	T	-1.089	T	0.083	T	0.436	4.29	22.4	5.63	2.67	7.205	19.68
T068	AE4B	chr3	151165262	151165262	A	G	missense	IGSF10	IGSF10:NM_178822:exon4:c.T2507C:p.I836T	IGSF10:uc011bod.2:exon4:c.T2507C:p.I836T	ENSG00000152580:ENST00000282466:exon4:c.T2507C:p.I836T	NA	NA	NA	NA	0.37	T	0	B	0.001	B	0.207	N	1	N	0	N	-0.41	T	-1.019	T	0.096	T	0.09	0.764	8.043	-10.6	-3.057	-1.486	4.27
Q002	AK8B	chr18	72999267	72999267	C	T	silent	TSHZ1	TSHZ1:NM_001308210:exon2:c.C1905T:p.N635N,TSHZ1:NM_005786:exon2:c.C1770T:p.N590N	TSHZ1:uc021uln.1:exon1:c.C1770T:p.N590N,TSHZ1:uc002lly.4:exon2:c.C1770T:p.N590N	ENSG00000179981:ENST00000322038:exon2:c.C1770T:p.N590N,ENSG00000179981:ENST00000580243:exon2:c.C1905T:p.N635N	NA	NA	0	NA	NA	NA	NA	NA	NA	NA	NA	NA	NA	NA	NA	NA	NA	NA	NA	NA	NA	NA	NA	NA	NA	NA	NA	NA	NA
T084	AL4B	chr11	62984893	62984893	A	G	silent	SLC22A25	SLC22A25:NM_199352:exon4:c.T723C:p.A241A	SLC22A25:uc001nwr.1:exon4:c.T723C:p.A241A,SLC22A25:uc001nwt.1:exon4:c.T723C:p.A241A	ENSG00000196600:ENST00000306494:exon4:c.T723C:p.A241A,ENSG00000196600:ENST00000403374:exon5:c.T225C:p.A75A	NA	NA	NA	NA	NA	NA	NA	NA	NA	NA	NA	NA	NA	NA	NA	NA	NA	NA	NA	NA	NA	NA	NA	NA	NA	NA	NA	NA	NA
T068	AE4B	chr1	155029799	155029799	T	A	missense	ADAM15	ADAM15:NM_001261464:exon12:c.T1314A:p.F438L,ADAM15:NM_001261465:exon12:c.T1284A:p.F428L,ADAM15:NM_001261466:exon12:c.T1236A:p.F412L,ADAM15:NM_003815:exon12:c.T1284A:p.F428L,ADAM15:NM_207191:exon12:c.T1284A:p.F428L,ADAM15:NM_207194:exon12:c.T1284A:p.F428L,ADAM15:NM_207195:exon12:c.T1284A:p.F428L,ADAM15:NM_207196:exon12:c.T1284A:p.F428L,ADAM15:NM_207197:exon12:c.T1284A:p.F428L	ADAM15:uc001fgq.1:exon11:c.T339A:p.F113L,ADAM15:uc001fgr.2:exon12:c.T1284A:p.F428L,ADAM15:uc001fgs.2:exon12:c.T1284A:p.F428L,ADAM15:uc001fgt.2:exon12:c.T1284A:p.F428L,ADAM15:uc001fgu.2:exon12:c.T1284A:p.F428L,ADAM15:uc001fgv.2:exon12:c.T1284A:p.F428L,ADAM15:uc001fgw.2:exon12:c.T1284A:p.F428L,ADAM15:uc001fgx.2:exon12:c.T1284A:p.F428L,ADAM15:uc010pet.2:exon12:c.T1236A:p.F412L,ADAM15:uc010peu.2:exon…	ENSG00000143537:ENST00000368410:exon5:c.T402A:p.F134L,ENSG00000143537:ENST00000368413:exon5:c.T402A:p.F134L,ENSG00000143537:ENST00000271836:exon12:c.T1284A:p.F428L,ENSG00000143537:ENST00000355956:exon12:c.T1284A:p.F428L,ENSG00000143537:ENST00000356955:exon12:c.T1284A:p.F428L,ENSG00000143537:ENST00000359280:exon12:c.T1284A:p.F428L,ENSG00000143537:ENST00000360674:exon12:c.T1284A:p.F428L,ENSG0000014…	NA	NA	NA	NA	0.58	T	0.018	B	0.036	B	0.794	N	0.732	N	0.19	N	5.87	T	-0.924	T	0.001	T	0.114	2.789	15.29	-5.04	-1.221	-0.693	7.773
T068	AE4B	chr8	22502303	22502303	T	C	missense	BIN3	BIN3:NM_018688:exon2:c.A22G:p.I8V	BIN3:uc003xcl.3:exon2:c.A22G:p.I8V	ENSG00000147439:ENST00000276416:exon2:c.A22G:p.I8V,ENSG00000147439:ENST00000520292:exon2:c.A22G:p.I8V,ENSG00000147439:ENST00000522268:exon2:c.A22G:p.I8V,ENSG00000147439:ENST00000522687:exon2:c.A22G:p.I8V	NA	NA	NA	NA	0.85	T	0.005	B	0.003	B	0	D	1	N	0.695	N	0.92	T	-1.038	T	0.06	T	0.411	2.284	13.59	4.83	1.797	3.285	10.827
T071	AF5B	chr7	32598736	32598736	A	C	missense	AVL9	AVL9:NM_015060:exon10:c.A875C:p.K292T	AVL9:uc010kwj.1:exon8:c.A398C:p.K133T,AVL9:uc003tcv.1:exon10:c.A875C:p.K292T,AVL9:uc011kai.2:exon10:c.A875C:p.K292T	ENSG00000105778:ENST00000446718:exon9:c.A668C:p.K223T,ENSG00000105778:ENST00000318709:exon10:c.A875C:p.K292T,ENSG00000105778:ENST00000404479:exon10:c.A875C:p.K292T,ENSG00000105778:ENST00000409301:exon10:c.A875C:p.K292T	NA	NA	NA	NA	0.19	T	0.016	B	0.012	B	0.008	N	1	N	1.15	L	0.86	T	-1.039	T	0.081	T	0.131	-0.586	1.372	-2.12	-0.487	2.046	9.95
T086	AF8B	chr3	184580703	184580703	G	C	missense	VPS8	VPS8:NM_001009921:exon15:c.G1243C:p.V415L,VPS8:NM_015303:exon15:c.G1237C:p.V413L	VPS8:uc003fpb.1:exon15:c.G1237C:p.V413L,VPS8:uc010hyd.1:exon15:c.G1237C:p.V413L,VPS8:uc021xik.1:exon15:c.G1243C:p.V415L	ENSG00000156931:ENST00000287546:exon15:c.G1243C:p.V415L,ENSG00000156931:ENST00000436792:exon15:c.G1237C:p.V413L,ENSG00000156931:ENST00000446204:exon15:c.G1237C:p.V413L,ENSG00000156931:ENST00000437079:exon16:c.G1243C:p.V415L	NA	NA	NA	NA	1	T	0	B	0.001	B	0.162	N	1	N	-0.515	N	2.17	T	-0.802	T	0.237	T	0.157	0.561	7.031	-1.52	-0.173	0.803	8.016
T074	AG10B	chr10	102249474	102249474	G	A	missense	SEC31B	SEC31B:NM_015490:exon22:c.C3010T:p.L1004F	SEC31B:uc001kre.1:exon21:c.C1306T:p.L436F,SEC31B:uc001krf.1:exon21:c.C1306T:p.L436F,SEC31B:uc010qpo.1:exon21:c.C3007T:p.L1003F,SEC31B:uc001krc.1:exon22:c.C3010T:p.L1004F,SEC31B:uc001krd.1:exon22:c.C1621T:p.L541F	ENSG00000075826:ENST00000370345:exon22:c.C3010T:p.L1004F	NA	NA	NA	NA	0.09	T	0.995	D	0.938	D	0.033	N	1	D	2.14	M	0.69	T	-0.691	T	0.239	T	0.097	2.272	13.55	3.97	1.288	3.207	8.739
T072	AG3B	chr19	48043033	48043033	C	T	missense	ZNF541	ZNF541:NM_001277075:exon6:c.G2725A:p.A909T	ZNF541:uc010eli.4:exon4:c.G2167A:p.A723T,ZNF541:uc002phg.5:exon6:c.G2725A:p.A909T,ZNF541:uc010xyt.3:exon6:c.G2725A:p.A909T	ENSG00000118156:ENST00000314121:exon6:c.G2725A:p.A909T,ENSG00000118156:ENST00000391901:exon6:c.G2725A:p.A909T,ENSG00000118156:ENST00000448976:exon6:c.G2725A:p.A909T	NA	NA	NA	NA	0.21	T	0.007	B	0.007	B	0.291	N	1	N	0.805	L	1.51	T	-1.027	T	0.047	T	0.304	0.885	8.592	-3.46	-0.755	-1.72	5.541
T073	AG7B	chr17	40990810	40990810	C	T	missense	PSME3	PSME3:NM_005789:exon7:c.C468T:p.S156S,PSME3:NM_176863:exon7:c.C507T:p.S169S,PSME3:NM_001267045:exon9:c.C501T:p.S167S	PSME3:uc002ibq.4:exon7:c.C507T:p.S169S,PSME3:uc002ibr.4:exon7:c.C468T:p.S156S,PSME3:uc002ibp.3:exon9:c.C285T:p.S95S,PSME3:uc002ibs.4:exon9:c.C501T:p.S167S	ENSG00000131467:ENST00000543428:exon6:c.C355T:p.H119Y	NA	NA	NA	NA	0.05	D	.	.	.	.	.	.	1	D	.	.	0.8	T	-0.947	T	0.121	T	.	2.731	15.09	0.152	-0.051	0.235	0.354
T073	AG7B	chr17	41215381	41215381	T	G	missense	BRCA1	BRCA1:NM_007297:exon17:c.A5021C:p.Q1674P,BRCA1:NM_007298:exon17:c.A1850C:p.Q617P,BRCA1:NM_007294:exon18:c.A5162C:p.Q1721P,BRCA1:NM_007299:exon18:c.A1850C:p.Q617P,BRCA1:NM_007300:exon19:c.A5225C:p.Q1742P	BRCA1:uc010whm.2:exon3:c.A92C:p.Q31P,BRCA1:uc010whn.2:exon6:c.A635C:p.Q212P,BRCA1:uc010whq.1:exon12:c.A1349C:p.Q450P,BRCA1:uc010cyx.3:exon17:c.A5021C:p.Q1674P,BRCA1:uc010whl.2:exon17:c.A1850C:p.Q617P,BRCA1:uc010whp.2:exon17:c.A1709C:p.Q570P,BRCA1:uc010whr.1:exon17:c.A1712C:p.Q571P,BRCA1:uc002icp.4:exon18:c.A4949C:p.Q1650P,BRCA1:uc002icq.3:exon18:c.A5162C:p.Q1721P,BRCA1:uc002icu.3:exon18:c.A1850C:…	ENSG00000012048:ENST00000586385:exon3:c.A92C:p.Q31P,ENSG00000012048:ENST00000591534:exon6:c.A635C:p.Q212P,ENSG00000012048:ENST00000484087:exon12:c.A1475C:p.Q492P,ENSG00000012048:ENST00000354071:exon13:c.A4367C:p.Q1456P,ENSG00000012048:ENST00000346315:exon14:c.A4445C:p.Q1482P,ENSG00000012048:ENST00000351666:exon14:c.A1613C:p.Q538P,ENSG00000012048:ENST00000309486:exon17:c.A4274C:p.Q1425P,ENSG000000…	NA	NA	NA	NA	0	D	0.998	D	0.991	D	0.035	N	1	D	2.125	M	0.94	T	0.671	D	0.733	D	0.859	3.581	18.24	4.36	0.966	1.429	8.697
T006	D10	chr7	143085628	143085628	C	T	silent	ZYX	ZYX:NM_001010972:exon7:c.C1191T:p.A397A,ZYX:NM_003461:exon7:c.C1191T:p.A397A	ZYX:uc011kte.2:exon5:c.C1098T:p.A366A,ZYX:uc011ktd.2:exon6:c.C720T:p.A240A,ZYX:uc011ktf.2:exon6:c.C720T:p.A240A,ZYX:uc003wcw.3:exon7:c.C1191T:p.A397A,ZYX:uc003wcx.3:exon7:c.C1191T:p.A397A	ENSG00000159840:ENST00000354434:exon5:c.C1095T:p.A365A,ENSG00000159840:ENST00000446634:exon5:c.C261T:p.A87A,ENSG00000159840:ENST00000449423:exon5:c.C930T:p.A310A,ENSG00000159840:ENST00000392910:exon6:c.C720T:p.A240A,ENSG00000159840:ENST00000322764:exon7:c.C1191T:p.A397A	NA	NA	0.0001	NA	NA	NA	NA	NA	NA	NA	NA	NA	NA	NA	NA	NA	NA	NA	NA	NA	NA	NA	NA	NA	NA	NA	NA	NA	NA
T073	AG7B	chr1	46476526	46476526	A	G	missense	MAST2	MAST2:NM_001319245:exon10:c.A1103G:p.D368G,MAST2:NM_001324321:exon10:c.A641G:p.D214G,MAST2:NM_015112:exon10:c.A1103G:p.D368G,MAST2:NM_001324320:exon11:c.A1124G:p.D375G	MAST2:uc001coz.1:exon8:c.A758G:p.D253G,MAST2:uc009vya.3:exon9:c.A869G:p.D290G,MAST2:uc001cov.3:exon10:c.A1103G:p.D368G,MAST2:uc001cow.3:exon10:c.A1103G:p.D368G,MAST2:uc001coy.1:exon10:c.A227G:p.D76G	ENSG00000086015:ENST00000372008:exon8:c.A758G:p.D253G,ENSG00000086015:ENST00000361297:exon10:c.A1103G:p.D368G	NA	NA	NA	NA	0	D	0.997	D	0.983	D	0	D	1	D	3.25	M	0.8	T	-0.083	T	0.379	T	0.925	5.038	29.8	5.6	2.131	9.339	15.777
T075	AH3A	chr18	8376041	8376049	CAGAGAGGT	-	nonframeshift	PTPRM	PTPRM:NM_002845:exon23:c.3133_3138del:p.1045_1046del,PTPRM:NM_001105244:exon25:c.3172_3177del:p.1058_1059del	PTPRM:uc010wzl.2:exon19:c.2494_2499del:p.832_833del,PTPRM:uc002knn.4:exon23:c.3133_3138del:p.1045_1046del,PTPRM:uc010dkv.3:exon25:c.3172_3177del:p.1058_1059del	ENSG00000173482:ENST00000444013:exon19:c.2494_2499del:p.832_833del,ENSG00000173482:ENST00000332175:exon23:c.3133_3138del:p.1045_1046del,ENSG00000173482:ENST00000400053:exon23:c.2947_2952del:p.983_984del,ENSG00000173482:ENST00000400060:exon25:c.3175_3180del:p.1059_1060del,ENSG00000173482:ENST00000580170:exon25:c.3172_3177del:p.1058_1059del	NA	NA	NA	NA	NA	NA	NA	NA	NA	NA	NA	NA	NA	NA	NA	NA	NA	NA	NA	NA	NA	NA	NA	NA	NA	NA	NA	NA	NA
T087	AH9B	chr15	83527868	83527868	G	A	missense	HOMER2	HOMER2:NM_004839:exon5:c.C407T:p.T136M,HOMER2:NM_199330:exon5:c.C440T:p.T147M	HOMER2:uc002bjg.3:exon5:c.C440T:p.T147M,HOMER2:uc002bjh.3:exon5:c.C407T:p.T136M	ENSG00000103942:ENST00000558817:exon2:c.C164T:p.T55M,ENSG00000103942:ENST00000304231:exon5:c.C440T:p.T147M,ENSG00000103942:ENST00000399166:exon5:c.C407T:p.T136M,ENSG00000103942:ENST00000426485:exon5:c.C440T:p.T147M,ENSG00000103942:ENST00000450735:exon5:c.C407T:p.T136M	8.1e-05	NA	0.0001	rs150399702	0.08	T	1	D	0.979	D	0	D	1	D	2.175	M	2.43	T	0.209	D	0.616	D	0.784	4.106	21.1	5.39	2.801	8.568	18.334
T077	AI2B	chr2	241659197	241659197	C	T	missense	KIF1A	KIF1A:NM_004321:exon43:c.G4712A:p.R1571Q,KIF1A:NM_001320705:exon45:c.G4739A:p.R1580Q,KIF1A:NM_001244008:exon46:c.G5015A:p.R1672Q	KIF1A:uc002vzw.3:exon6:c.G695A:p.R232Q,KIF1A:uc002vzx.3:exon7:c.G893A:p.R298Q,KIF1A:uc031rsb.1:exon43:c.G4712A:p.R1571Q,KIF1A:uc010fzk.3:exon46:c.G5015A:p.R1672Q	ENSG00000130294:ENST00000320389:exon44:c.G4712A:p.R1571Q,ENSG00000130294:ENST00000498729:exon46:c.G5015A:p.R1672Q	NA	NA	0	NA	0.08	T	1	D	0.999	D	0	U	1	D	2.05	M	2.74	T	-1.035	T	0.095	T	0.485	5.202	33	4.06	1.818	7.096	16.24
T004	D3	chr2	207172231	207172231	T	A	silent	ZDBF2	ZDBF2:NM_020923:exon5:c.T2979A:p.T993T,ZDBF2:NM_001285549:exon7:c.T2973A:p.T991T	ZDBF2:uc002vbp.2:exon5:c.T2979A:p.T993T,ZDBF2:uc031rqy.1:exon7:c.T2973A:p.T991T	ENSG00000204186:ENST00000374423:exon5:c.T2979A:p.T993T	NA	NA	NA	NA	NA	NA	NA	NA	NA	NA	NA	NA	NA	NA	NA	NA	NA	NA	NA	NA	NA	NA	NA	NA	NA	NA	NA	NA	NA
T008	G2	chr19	10335324	10335324	G	A	silent	S1PR2	S1PR2:NM_004230:exon2:c.C258T:p.F86F	S1PR2:uc021uos.1:exon1:c.C258T:p.F86F,S1PR2:uc002mnl.2:exon2:c.C258T:p.F86F	ENSG00000267534:ENST00000590320:exon2:c.C258T:p.F86F	7.7e-05	NA	0	rs141451923	NA	NA	NA	NA	NA	NA	NA	NA	NA	NA	NA	NA	NA	NA	NA	NA	NA	NA	NA	NA	NA	NA	NA	NA	NA
T084	AL4B	chr9	33467247	33467247	C	T	missense	NOL6	NOL6:NM_022917:exon14:c.G1739A:p.R580H,NOL6:NM_139235:exon14:c.G1739A:p.R580H	NOL6:uc011lob.2:exon13:c.G1583A:p.R528H,NOL6:uc003zsz.3:exon14:c.G1739A:p.R580H,NOL6:uc003zta.3:exon14:c.G1739A:p.R580H,NOL6:uc003ztb.1:exon14:c.G1739A:p.R580H,NOL6:uc010mjv.3:exon14:c.G1730A:p.R577H	ENSG00000165271:ENST00000455041:exon13:c.G1583A:p.R528H,ENSG00000165271:ENST00000297990:exon14:c.G1739A:p.R580H,ENSG00000165271:ENST00000353159:exon14:c.G1739A:p.R580H,ENSG00000165271:ENST00000379471:exon14:c.G1739A:p.R580H	NA	NA	NA	NA	0	D	1	D	0.998	D	0	D	1	D	2.685	M	0.49	T	-0.185	T	0.404	T	0.801	5.613	36	5.71	2.699	5.724	19.841
T084	AL4B	chr2	9770581	9770581	T	A	missense	YWHAQ	YWHAQ:NM_006826:exon2:c.A1T:p.M1L	YWHAQ:uc002qzx.3:exon2:c.A1T:p.M1L	ENSG00000134308:ENST00000381844:exon1:c.A1T:p.M1L,ENSG00000134308:ENST00000238081:exon2:c.A1T:p.M1L,ENSG00000134308:ENST00000446619:exon2:c.A1T:p.M1L	NA	NA	NA	NA	0.06	T	0.004	B	0.016	B	0	D	1	D	.	.	1.1	T	-1.052	T	0.093	T	0.911	3.619	18.42	3.97	0.78	6.092	10.886
T084	AL4B	chr2	99251712	99251712	G	A	stopgain	MGAT4A	MGAT4A:NM_001160154:exon11:c.C1057T:p.R353X,MGAT4A:NM_012214:exon14:c.C1441T:p.R481X	MGAT4A:uc010yvm.2:exon11:c.C1057T:p.R353X,MGAT4A:uc002sze.3:exon14:c.C1441T:p.R481X,MGAT4A:uc010fil.3:exon14:c.C703T:p.R235X	ENSG00000071073:ENST00000414521:exon11:c.C1057T:p.R353X,ENSG00000071073:ENST00000264968:exon13:c.C1441T:p.R481X,ENSG00000071073:ENST00000393487:exon14:c.C1441T:p.R481X,ENSG00000071073:ENST00000409391:exon14:c.C1441T:p.R481X	NA	NA	0	NA	1	T	.	.	.	.	0	D	1	A	.	.	.	.	.	.	.	.	.	5.778	36	3.68	0.797	5.161	11.246
T090	AM2B	chr17	67302939	67302939	G	C	missense	ABCA5	ABCA5:NM_018672:exon5:c.C715G:p.H239D,ABCA5:NM_172232:exon6:c.C715G:p.H239D	ABCA5:uc002jif.2:exon5:c.C715G:p.H239D,ABCA5:uc002jig.2:exon6:c.C715G:p.H239D,ABCA5:uc002jih.2:exon6:c.C715G:p.H239D,ABCA5:uc010dfe.2:exon7:c.C715G:p.H239D	ENSG00000154265:ENST00000588877:exon5:c.C715G:p.H239D,ENSG00000154265:ENST00000593253:exon5:c.C715G:p.H239D,ENSG00000154265:ENST00000392676:exon6:c.C715G:p.H239D,ENSG00000154265:ENST00000392677:exon6:c.C715G:p.H239D,ENSG00000154265:ENST00000587607:exon6:c.C715G:p.H239D,ENSG00000154265:ENST00000593153:exon7:c.C715G:p.H239D	NA	NA	NA	NA	.	.	0.97	D	0.675	P	0	D	0.996	D	1.87	L	-1.64	D	0.029	D	0.542	D	0.634	2.403	13.99	5.13	2.353	4.681	12.011
T091	AM5B	chr10	124172516	124172516	C	A	stopgain	PLEKHA1	PLEKHA1:NM_001001974:exon6:c.C423A:p.Y141X,PLEKHA1:NM_021622:exon6:c.C423A:p.Y141X,PLEKHA1:NM_001195608:exon7:c.C423A:p.Y141X	PLEKHA1:uc001lge.2:exon6:c.C423A:p.Y141X,PLEKHA1:uc001lgg.2:exon6:c.C423A:p.Y141X,PLEKHA1:uc001lgf.2:exon7:c.C423A:p.Y141X	ENSG00000107679:ENST00000433307:exon5:c.C423A:p.Y141X,ENSG00000107679:ENST00000368988:exon6:c.C423A:p.Y141X,ENSG00000107679:ENST00000368989:exon6:c.C423A:p.Y141X,ENSG00000107679:ENST00000368990:exon6:c.C423A:p.Y141X,ENSG00000107679:ENST00000392799:exon7:c.C423A:p.Y141X,ENSG00000107679:ENST00000538022:exon7:c.C423A:p.Y141X	NA	NA	NA	NA	1	T	.	.	.	.	0	D	1	A	.	.	.	.	.	.	.	.	.	5.864	36	0.947	0.123	-0.141	10.067
Q001	B3	chr16	84229491	84229491	C	T	stopgain	ADAD2	ADAD2:NM_001145400:exon7:c.C1123T:p.Q375X,ADAD2:NM_139174:exon8:c.C1369T:p.Q457X	ADAD2:uc002fhr.2:exon7:c.C1123T:p.Q375X,ADAD2:uc002fhq.2:exon8:c.C1369T:p.Q457X	ENSG00000140955:ENST00000315906:exon7:c.C1123T:p.Q375X,ENSG00000140955:ENST00000268624:exon8:c.C1369T:p.Q457X	NA	NA	NA	NA	1	T	.	.	.	.	0.314	N	1	A	.	.	.	.	.	.	.	.	.	4.889	28.1	1.39	0.297	0.072	6.421
T006	D10	chr17	60766297	60766297	G	A	missense	MRC2	MRC2:NM_006039:exon23:c.G3310A:p.G1104S	MRC2:uc002jaf.4:exon5:c.G147A:p.M49I,MRC2:uc002jae.4:exon7:c.G523A:p.G175S,MRC2:uc002jad.4:exon23:c.G3310A:p.G1104S	ENSG00000011028:ENST00000446119:exon5:c.G147A:p.M49I,ENSG00000011028:ENST00000303375:exon23:c.G3310A:p.G1104S	NA	NA	NA	NA	0.55	T	1	D	1	D	0	D	1	N	1.555	L	2.24	T	-1.002	T	0.014	T	0.611	3.476	17.79	4.73	2.444	7.182	17.885
T006	D10	chr11	63670541	63670541	C	-	frameshift	MARK2	MARK2:NM_001039469:exon14:c.1425delC:p.V475fs,MARK2:NM_001163296:exon14:c.1425delC:p.V475fs,MARK2:NM_001163297:exon14:c.1422delC:p.V474fs,MARK2:NM_004954:exon14:c.1422delC:p.V474fs,MARK2:NM_017490:exon14:c.1323delC:p.V441fs	MARK2:uc009yoy.3:exon13:c.1323delC:p.V441fs,MARK2:uc001nxv.4:exon14:c.1422delC:p.V474fs,MARK2:uc001nxw.3:exon14:c.1425delC:p.V475fs,MARK2:uc001nxx.3:exon14:c.1425delC:p.V475fs,MARK2:uc001nxy.3:exon14:c.1422delC:p.V474fs,MARK2:uc001nxz.4:exon14:c.1323delC:p.V441fs	ENSG00000072518:ENST00000408948:exon13:c.1323delC:p.V441fs,ENSG00000072518:ENST00000425897:exon13:c.1323delC:p.V441fs,ENSG00000072518:ENST00000513765:exon13:c.1326delC:p.V442fs,ENSG00000072518:ENST00000315032:exon14:c.1425delC:p.V475fs,ENSG00000072518:ENST00000350490:exon14:c.1422delC:p.V474fs,ENSG00000072518:ENST00000361128:exon14:c.1425delC:p.V475fs,ENSG00000072518:ENST00000377809:exon14:c.1425…	NA	NA	NA	NA	NA	NA	NA	NA	NA	NA	NA	NA	NA	NA	NA	NA	NA	NA	NA	NA	NA	NA	NA	NA	NA	NA	NA	NA	NA
T004	D3	chr14	24568929	24568929	G	A	missense-splicing	PCK2	PCK2:NM_001018073:exon6:c.G1015A:p.G339S,PCK2:NM_001291556:exon6:c.G613A:p.G205S,PCK2:NM_001308054:exon6:c.G613A:p.G205S,PCK2:NM_004563:exon6:c.G1015A:p.G339S	PCK2:uc010ald.2:exon5:c.G571A:p.G191S,PCK2:uc001wls.3:exon6:c.G1015A:p.G339S,PCK2:uc001wlt.3:exon6:c.G1015A:p.G339S,PCK2:uc001wlu.4:exon6:c.G613A:p.G205S,PCK2:uc010tnw.2:exon6:c.G613A:p.G205S,PCK2:uc010tnx.2:exon6:c.G613A:p.G205S	ENSG00000100889:ENST00000216780:exon6:c.G1015A:p.G339S,ENSG00000100889:ENST00000396973:exon6:c.G1015A:p.G339S,ENSG00000100889:ENST00000545054:exon6:c.G613A:p.G205S,ENSG00000100889:ENST00000558096:exon6:c.G613A:p.G205S,ENSG00000100889:ENST00000559250:exon6:c.G1051A:p.G351S,ENSG00000100889:ENST00000561286:exon6:c.G613A:p.G205S	NA	NA	NA	NA	0	D	1	D	0.998	D	0	D	1	D	4.085	H	0.66	T	0.272	D	0.472	T	0.989	5.359	34	5.5	2.59	9.428	16.881
T004	D3	chr19	13394117	13394117	G	A	silent-splicing	CACNA1A	CACNA1A:NM_001127221:exon22:c.C3789T:p.A1263A,CACNA1A:NM_001127222:exon22:c.C3786T:p.A1262A	CACNA1A:uc010dzc.2:exon13:c.C2364T:p.A788A,CACNA1A:uc002mwy.3:exon22:c.C3786T:p.A1262A,CACNA1A:uc010dze.2:exon22:c.C3786T:p.A1262A,CACNA1A:uc010xnd.2:exon22:c.C3795T:p.A1265A,CACNA1A:uc010xne.2:exon22:c.C3795T:p.A1265A,CACNA1A:uc021ups.1:exon22:c.C3786T:p.A1262A,CACNA1A:uc021upt.1:exon22:c.C3789T:p.A1263A	ENSG00000141837:ENST00000360228:exon22:c.C3786T:p.A1262A,ENSG00000141837:ENST00000573710:exon22:c.C3789T:p.A1263A	NA	NA	0	rs572832442	NA	NA	NA	NA	NA	NA	NA	NA	NA	NA	NA	NA	NA	NA	NA	NA	NA	NA	NA	NA	NA	NA	NA	NA	NA
T010	G8	chr20	58349347	58349347	C	T	missense	PHACTR3	PHACTR3:NM_183246:exon6:c.C643T:p.R215C,PHACTR3:NM_001199505:exon7:c.C967T:p.R323C,PHACTR3:NM_001199506:exon7:c.C853T:p.R285C,PHACTR3:NM_001281507:exon7:c.C853T:p.R285C,PHACTR3:NM_080672:exon7:c.C976T:p.R326C,PHACTR3:NM_183244:exon7:c.C853T:p.R285C	PHACTR3:uc002yax.3:exon6:c.C643T:p.R215C,PHACTR3:uc002yat.3:exon7:c.C967T:p.R323C,PHACTR3:uc002yau.3:exon7:c.C976T:p.R326C,PHACTR3:uc002yav.3:exon7:c.C853T:p.R285C,PHACTR3:uc002yaw.3:exon7:c.C853T:p.R285C,PHACTR3:uc010zzw.2:exon7:c.C853T:p.R285C	ENSG00000087495:ENST00000361300:exon6:c.C643T:p.R215C,ENSG00000087495:ENST00000395639:exon6:c.C643T:p.R215C,ENSG00000087495:ENST00000355648:exon7:c.C853T:p.R285C,ENSG00000087495:ENST00000359926:exon7:c.C967T:p.R323C,ENSG00000087495:ENST00000371015:exon7:c.C976T:p.R326C,ENSG00000087495:ENST00000395636:exon7:c.C853T:p.R285C,ENSG00000087495:ENST00000541461:exon7:c.C853T:p.R285C	NA	NA	0	NA	0.04	D	0.999	D	0.847	P	0	N	1	D	2.255	M	1.81	T	-0.846	T	0.156	T	0.421	3.376	17.38	4.12	1.12	5.111	12.424
T013	H9	chr12	52713077	52713077	G	T	stopgain	KRT83	KRT83:NM_002282:exon2:c.C456A:p.C152X	KRT83:uc001saf.2:exon2:c.C456A:p.C152X	ENSG00000170523:ENST00000293670:exon2:c.C456A:p.C152X	NA	NA	NA	NA	1	T	.	.	.	.	0	U	1	A	.	.	.	.	.	.	.	.	.	5.252	33	1.48	0.074	0.541	6.17
T014	I2	chr13	77730252	77730252	T	C	missense	MYCBP2	MYCBP2:NM_015057:exon46:c.A6856G:p.T2286A	MYCBP2:uc010aev.3:exon46:c.A4954G:p.T1652A,MYCBP2:uc021rks.1:exon46:c.A6856G:p.T2286A	ENSG00000005810:ENST00000407578:exon46:c.A6856G:p.T2286A,ENSG00000005810:ENST00000544440:exon46:c.A6742G:p.T2248A,ENSG00000005810:ENST00000357337:exon47:c.A6742G:p.T2248A	NA	NA	NA	NA	0.35	T	0.037	B	0.021	B	0	D	0.991	D	0.895	L	1.08	T	-1.052	T	0.071	T	0.453	2.812	15.37	5.6	2.125	4.593	8.418
T016	I8	chr11	14882847	14882847	C	T	missense	PDE3B	PDE3B:NM_000922:exon14:c.C2821T:p.P941S	PDE3B:uc001mln.3:exon14:c.C2821T:p.P941S,PDE3B:uc010rcr.2:exon14:c.C2668T:p.P890S	ENSG00000152270:ENST00000282096:exon14:c.C2821T:p.P941S,ENSG00000152270:ENST00000455098:exon14:c.C2668T:p.P890S	NA	NA	NA	NA	0	D	1	D	1	D	0	D	1	D	2.165	M	-1.15	T	0.345	D	0.632	D	0.766	4.805	27.1	5.32	2.477	7.487	19.012
T016	I8	chr18	25565059	25565059	G	A	missense	CDH2	CDH2:NM_001308176:exon12:c.C2021T:p.S674F,CDH2:NM_001792:exon13:c.C2114T:p.S705F	CDH2:uc010xbn.1:exon12:c.C2021T:p.S674F,CDH2:uc002kwg.2:exon13:c.C2114T:p.S705F	ENSG00000170558:ENST00000399380:exon12:c.C2021T:p.S674F,ENSG00000170558:ENST00000269141:exon13:c.C2114T:p.S705F	NA	NA	NA	NA	0.04	D	0.138	B	0.067	B	0.002	N	0.767	D	1.7	L	0.09	T	-0.711	T	0.17	T	0.275	1.978	12.57	6.07	2.89	3.272	9.469
T016	I8	chr7	149559248	149559248	C	A	missense	ZNF862	ZNF862:NM_001099220:exon7:c.C2999A:p.A1000D	ZNF862:uc010lpn.3:exon7:c.C2999A:p.A1000D	ENSG00000106479:ENST00000223210:exon7:c.C2999A:p.A1000D	NA	NA	NA	NA	0.2	T	0.582	P	0.226	B	0.137	N	0.678	N	1.39	L	5.21	T	-0.938	T	0.005	T	0.342	1.163	9.733	5.39	2.537	2.114	14.684
T015	I5	chr5	7773086	7773086	C	T	silent	ADCY2	ADCY2:NM_020546:exon18:c.C2256T:p.S752S	ADCY2:uc011cmo.1:exon15:c.C1716T:p.S572S,ADCY2:uc003jdz.1:exon18:c.C2256T:p.S752S	ENSG00000078295:ENST00000537121:exon15:c.C1716T:p.S572S,ENSG00000078295:ENST00000338316:exon18:c.C2256T:p.S752S	7.7e-05	NA	0	rs373885666	NA	NA	NA	NA	NA	NA	NA	NA	NA	NA	NA	NA	NA	NA	NA	NA	NA	NA	NA	NA	NA	NA	NA	NA	NA
T018	J7	chr16	88782417	88782417	C	T	missense	PIEZO1	PIEZO1:NM_001142864:exon50:c.G7240A:p.D2414N	PIEZO1:uc002flp.4:exon6:c.G793A:p.D265N,PIEZO1:uc002flq.4:exon9:c.G892A:p.D298N,PIEZO1:uc010cib.3:exon25:c.G3829A:p.D1277N,PIEZO1:uc010vpb.2:exon50:c.G7240A:p.D2414N	ENSG00000103335:ENST00000327397:exon9:c.G844A:p.D282N,ENSG00000103335:ENST00000301015:exon50:c.G7240A:p.D2414N	0.005	NA	0	rs58548913	0.54	T	0.095	B	0.021	B	0.575	N	1	N	-0.245	N	-0.59	T	-1.008	T	0.016	T	0.073	-0.531	1.582	-2.63	-0.414	-0.151	6.07
T019	K2	chr11	111709061	111709061	T	C	missense	ALG9	ALG9:NM_001077691:exon11:c.A722G:p.H241R,ALG9:NM_001077692:exon11:c.A701G:p.H234R,ALG9:NM_001077690:exon12:c.A1214G:p.H405R,ALG9:NM_024740:exon12:c.A1235G:p.H412R	ALG9:uc009yyh.1:exon10:c.A899G:p.H300R,ALG9:uc010rwn.2:exon10:c.A1076G:p.H359R,ALG9:uc001ply.3:exon11:c.A701G:p.H234R,ALG9:uc001plz.3:exon11:c.A722G:p.H241R,ALG9:uc021qql.1:exon11:c.A701G:p.H234R,ALG9:uc021qqm.1:exon11:c.A722G:p.H241R,ALG9:uc010rwo.2:exon15:c.A698G:p.H233R	ENSG00000086848:ENST00000398006:exon11:c.A701G:p.H234R,ENSG00000086848:ENST00000531154:exon11:c.A722G:p.H241R	NA	NA	NA	NA	.	.	0.997	D	0.994	D	0	D	1	D	1.19	L	0.04	T	-0.515	T	0.33	T	0.931	4.783	26.9	5.88	2.246	7.912	16.282
T015	I5	chr16	75589933	75589933	G	C	silent	TMEM231	TMEM231:NM_001077416:exon1:c.C237G:p.P79P	TMEM231:uc002fek.4:exon1:c.C165G:p.P55P	ENSG00000205084:ENST00000568377:exon1:c.C165G:p.P55P	NA	NA	NA	NA	NA	NA	NA	NA	NA	NA	NA	NA	NA	NA	NA	NA	NA	NA	NA	NA	NA	NA	NA	NA	NA	NA	NA	NA	NA
T019	K2	chr9	112705109	112705109	G	T	missense-splicing	PALM2	PALM2:NM_001037293:exon7:c.G544T:p.V182L,PALM2:NM_053016:exon7:c.G640T:p.V214L	PALM2:uc004beg.3:exon7:c.G544T:p.V182L,PALM2:uc004beh.4:exon7:c.G640T:p.V214L,PALM2-AKAP2:uc004bei.2:exon7:c.G640T:p.V214L	ENSG00000243444:ENST00000483909:exon6:c.G538T:p.V180L,ENSG00000243444:ENST00000314527:exon7:c.G640T:p.V214L,ENSG00000243444:ENST00000374531:exon7:c.G544T:p.V182L,ENSG00000157654:ENST00000413420:exon7:c.G640T:p.V214L,ENSG00000243444:ENST00000448454:exon8:c.G646T:p.V216L	NA	NA	NA	NA	0.04	D	0.004	B	0.011	B	.	.	1	D	1.13	L	1.66	T	-1.107	T	0.069	T	0.291	2.413	14.03	5.23	2.941	5.634	15.52
T020	K4A	chr11	118965855	118965855	G	T	missense	H2AFX	H2AFX:NM_002105:exon1:c.C250A:p.L84M	H2AFX:uc001pvg.3:exon1:c.C250A:p.L84M	ENSG00000188486:ENST00000375167:exon1:c.C250A:p.L84M,ENSG00000188486:ENST00000530167:exon1:c.C250A:p.L84M	NA	NA	NA	NA	0	D	0.994	D	0.932	D	0	D	0.999	D	2.835	M	-0.38	T	0.021	D	0.486	T	0.776	4.924	28.5	4.06	0.853	4.784	11.912
T020	K4A	chr12	133350793	133350793	G	A	silent-splicing	GOLGA3	GOLGA3:NM_005895:exon23:c.C4257T:p.A1419A	GOLGA3:uc001ukz.1:exon23:c.C4257T:p.A1419A	ENSG00000090615:ENST00000450791:exon22:c.C4257T:p.A1419A,ENSG00000090615:ENST00000204726:exon23:c.C4257T:p.A1419A	NA	NA	0	rs537918564	NA	NA	NA	NA	NA	NA	NA	NA	NA	NA	NA	NA	NA	NA	NA	NA	NA	NA	NA	NA	NA	NA	NA	NA	NA
T027	K9	chr2	113069464	113069464	A	G	missense-splicing	ZC3H6	ZC3H6:NM_198581:exon5:c.A697G:p.R233G	ZC3H6:uc002thq.1:exon5:c.A697G:p.R233G	ENSG00000188177:ENST00000343936:exon5:c.A697G:p.R233G,ENSG00000188177:ENST00000409871:exon5:c.A697G:p.R233G	NA	NA	NA	NA	0.28	T	0.993	D	0.911	D	0	D	0.982	D	-0.84	N	2.46	T	-0.983	T	0.024	T	0.254	1.194	9.851	-1	-0.009	0.687	5.837
T027	K9	chr1	40092704	40092704	G	-	frameshift	HEYL	HEYL:NM_014571:exon5:c.462delC:p.N154fs	HEYL:uc001cdp.3:exon5:c.462delC:p.N154fs,HEYL:uc010oiw.2:exon5:c.378delC:p.N126fs	ENSG00000163909:ENST00000372852:exon5:c.462delC:p.N154fs,ENSG00000163909:ENST00000535435:exon5:c.378delC:p.N126fs	NA	NA	NA	NA	NA	NA	NA	NA	NA	NA	NA	NA	NA	NA	NA	NA	NA	NA	NA	NA	NA	NA	NA	NA	NA	NA	NA	NA	NA
T026	N9A	chr15	73044688	73044688	G	T	missense	ADPGK	ADPGK:NM_031284:exon7:c.C1485A:p.H495Q	ADPGK:uc002ave.4:exon4:c.C663A:p.H221Q,ADPGK:uc002avh.4:exon5:c.C771A:p.H257Q,ADPGK:uc010ukw.2:exon6:c.C1314A:p.H438Q,ADPGK:uc002avf.4:exon7:c.C1485A:p.H495Q,ADPGK:uc002avg.4:exon7:c.C1488A:p.H496Q,ADPGK:uc002avi.4:exon7:c.C1119A:p.H373Q	ENSG00000159322:ENST00000456471:exon3:c.C663A:p.H221Q,ENSG00000159322:ENST00000311669:exon7:c.C1485A:p.H495Q	NA	NA	NA	NA	0.52	T	0	B	0	B	0.028	N	1	N	0.41	N	0.9	T	-1.052	T	0.043	T	0.099	2.407	14.01	-1.41	0.033	-0.298	4.26
T028	O6A	chr12	56427075	56427075	C	T	missense	IKZF4	IKZF4:NM_022465:exon7:c.C967T:p.R323C	IKZF4:uc001sje.1:exon5:c.C844T:p.R282C,IKZF4:uc001sjd.1:exon6:c.C661T:p.R221C,IKZF4:uc009zoi.1:exon6:c.C832T:p.R278C,IKZF4:uc010sqa.1:exon6:c.C826T:p.R276C,IKZF4:uc001sjc.1:exon7:c.C967T:p.R323C,IKZF4:uc001sjb.1:exon8:c.C967T:p.R323C	ENSG00000123411:ENST00000431367:exon6:c.C661T:p.R221C,ENSG00000123411:ENST00000547791:exon6:c.C832T:p.R278C,ENSG00000123411:ENST00000547167:exon7:c.C967T:p.R323C,ENSG00000123411:ENST00000262032:exon11:c.C967T:p.R323C	NA	NA	NA	NA	0.08	T	1	D	1	D	0	D	1	D	2.28	M	2.85	T	-1.104	T	0.089	T	0.733	4.218	21.9	4.9	2.546	1.4	17.018
T031	Q3A	chr15	66202282	66202282	C	T	missense	MEGF11	NA	NA	ENSG00000157890:ENST00000395614:exon21:c.G272A:p.R91H	NA	NA	NA	NA	0.01	D	.	.	.	.	.	.	1	N	.	.	1.31	T	-0.978	T	0.065	T	0.027	1.118	9.56	-7.06	-2.324	-0.96	2.777
T032	Q6A	chr6	151671220	151671224	GCTCT	-	frameshift	AKAP12	AKAP12:NM_144497:exon2:c.1400_1404del:p.S467fs,AKAP12:NM_005100:exon4:c.1694_1698del:p.S565fs	AKAP12:uc003qof.3:exon2:c.1400_1404del:p.S467fs,AKAP12:uc003qog.3:exon2:c.1379_1383del:p.S460fs,AKAP12:uc003qoe.3:exon3:c.1694_1698del:p.S565fs,AKAP12:uc011eep.2:exon4:c.1694_1698del:p.S565fs	ENSG00000131016:ENST00000354675:exon2:c.1400_1404del:p.S467fs,ENSG00000131016:ENST00000359755:exon2:c.1379_1383del:p.S460fs,ENSG00000131016:ENST00000253332:exon3:c.1694_1698del:p.S565fs,ENSG00000131016:ENST00000402676:exon4:c.1694_1698del:p.S565fs	NA	NA	NA	NA	NA	NA	NA	NA	NA	NA	NA	NA	NA	NA	NA	NA	NA	NA	NA	NA	NA	NA	NA	NA	NA	NA	NA	NA	NA
T035	R10A	chr2	201501730	201501730	G	A	missense	AOX1	AOX1:NM_001159:exon22:c.G2443A:p.G815R	AOX1:uc010fsu.3:exon9:c.G541A:p.G181R,AOX1:uc010zhf.2:exon10:c.G1111A:p.G371R,AOX1:uc002uvx.3:exon22:c.G2443A:p.G815R	ENSG00000138356:ENST00000374700:exon22:c.G2443A:p.G815R	7.7e-05	NA	0	rs144419430	0.19	T	0.11	B	0.067	B	0.017	N	1	N	1.475	L	1.24	T	-1.019	T	0.072	T	0.464	1.232	9.995	0.021	0.09	0.099	10.894
T035	R10A	chr15	70351023	70351023	G	A	silent-splicing	TLE3	TLE3:NM_001282982:exon9:c.C729T:p.S243S,TLE3:NM_001105192:exon11:c.C897T:p.S299S,TLE3:NM_001282979:exon11:c.C897T:p.S299S,TLE3:NM_001282980:exon11:c.C897T:p.S299S,TLE3:NM_001282981:exon11:c.C876T:p.S292S,TLE3:NM_005078:exon11:c.C897T:p.S299S,TLE3:NM_020908:exon11:c.C897T:p.S299S	TLE3:uc002ask.2:exon9:c.C729T:p.S243S,TLE3:uc002asl.2:exon10:c.C912T:p.S304S,TLE3:uc002asm.2:exon11:c.C897T:p.S299S,TLE3:uc002asn.2:exon11:c.C897T:p.S299S,TLE3:uc002aso.2:exon11:c.C897T:p.S299S,TLE3:uc002asp.2:exon11:c.C897T:p.S299S,TLE3:uc010bil.1:exon11:c.C897T:p.S299S,TLE3:uc010ukd.1:exon11:c.C876T:p.S292S	ENSG00000140332:ENST00000539550:exon9:c.C729T:p.S243S,ENSG00000140332:ENST00000560589:exon9:c.C729T:p.S243S,ENSG00000140332:ENST00000558201:exon10:c.C915T:p.S305S,ENSG00000140332:ENST00000559048:exon10:c.C912T:p.S304S,ENSG00000140332:ENST00000560939:exon10:c.C912T:p.S304S,ENSG00000140332:ENST00000317509:exon11:c.C897T:p.S299S,ENSG00000140332:ENST00000440567:exon11:c.C876T:p.S292S,ENSG00000140332:…	NA	NA	0	NA	NA	NA	NA	NA	NA	NA	NA	NA	NA	NA	NA	NA	NA	NA	NA	NA	NA	NA	NA	NA	NA	NA	NA	NA	NA
T033	R1A	chr3	187009552	187009552	G	T	missense	MASP1	NA	MASP1:uc003frj.3:exon1:c.C8A:p.A3D	ENSG00000127241:ENST00000439271:exon1:c.C8A:p.A3D	NA	NA	NA	NA	0	D	.	.	.	.	.	.	1	D	.	.	1.2	T	-0.846	T	0.167	T	0.139	1.897	12.3	5.5	2.596	3.678	12.098
T034	R7A	chr19	42603693	42603693	C	T	missense	POU2F2	POU2F2:NM_001207025:exon7:c.G487A:p.G163R,POU2F2:NM_001207026:exon7:c.G487A:p.G163R,POU2F2:NM_001247994:exon7:c.G487A:p.G163R,POU2F2:NM_002698:exon7:c.G487A:p.G163R	POU2F2:uc002osn.3:exon7:c.G487A:p.G163R,POU2F2:uc002osp.3:exon7:c.G487A:p.G163R,POU2F2:uc002osq.3:exon7:c.G487A:p.G163R,POU2F2:uc002osr.2:exon7:c.G487A:p.G163R	ENSG00000028277:ENST00000560558:exon6:c.G370A:p.G124R,ENSG00000028277:ENST00000342301:exon7:c.G487A:p.G163R,ENSG00000028277:ENST00000389341:exon7:c.G487A:p.G163R,ENSG00000028277:ENST00000526816:exon7:c.G487A:p.G163R,ENSG00000028277:ENST00000529067:exon7:c.G487A:p.G163R,ENSG00000028277:ENST00000529952:exon7:c.G487A:p.G163R,ENSG00000028277:ENST00000533720:exon7:c.G487A:p.G163R,ENSG00000028277:ENST0…	7.7e-05	NA	0.0001	rs142832761	0	D	0.995	D	0.859	P	0	D	1	D	1.385	L	-1.5	D	0.113	D	0.553	D	0.921	4.44	23.6	4.84	2.683	1.791	10.787
T034	R7A	chr8	30702001	30702001	C	A	missense	TEX15	TEX15:NM_031271:exon1:c.G4533T:p.L1511F	TEX15:uc003xil.3:exon1:c.G4533T:p.L1511F	ENSG00000133863:ENST00000256246:exon1:c.G4533T:p.L1511F	NA	NA	NA	NA	0	D	0.989	D	0.858	P	0.998	N	1	N	1.445	L	1.94	T	-1.033	T	0.084	T	0.363	2.773	15.23	1.54	0.347	-0.075	7.035
T023	M3A	chr16	58073908	58073908	G	A	silent	MMP15	MMP15:NM_002428:exon4:c.G570A:p.R190R	MMP15:uc002ena.3:exon4:c.G570A:p.R190R	ENSG00000102996:ENST00000219271:exon4:c.G570A:p.R190R	NA	NA	NA	NA	NA	NA	NA	NA	NA	NA	NA	NA	NA	NA	NA	NA	NA	NA	NA	NA	NA	NA	NA	NA	NA	NA	NA	NA	NA
T036	S3A	chr9	139403498	139403498	C	T	missense	NOTCH1	NOTCH1:NM_017617:exon19:c.G2995A:p.V999M	NOTCH1:uc004cia.1:exon6:c.G685A:p.V229M,NOTCH1:uc004chz.3:exon19:c.G2995A:p.V999M	ENSG00000148400:ENST00000277541:exon19:c.G2995A:p.V999M	NA	NA	0	NA	0.14	T	0.966	D	0.627	P	0	D	0.997	D	2.145	M	-3.08	D	0.458	D	0.741	D	0.304	3.235	16.85	4.88	2.253	2.653	7.51
T036	S3A	chr10	63852435	63852435	-	C	frameshift	ARID5B	ARID5B:NM_001244638:exon7:c.2485dupC:p.L828fs,ARID5B:NM_032199:exon10:c.3214dupC:p.L1071fs	ARID5B:uc001jlu.2:exon7:c.2485dupC:p.L828fs,ARID5B:uc001jlt.2:exon10:c.3214dupC:p.L1071fs	ENSG00000150347:ENST00000309334:exon7:c.2485dupC:p.L828fs,ENSG00000150347:ENST00000279873:exon10:c.3214dupC:p.L1071fs	NA	NA	NA	NA	NA	NA	NA	NA	NA	NA	NA	NA	NA	NA	NA	NA	NA	NA	NA	NA	NA	NA	NA	NA	NA	NA	NA	NA	NA
T040	U1A	chr12	13208581	13208581	G	A	missense	FAM234B	FAM234B:NM_020853:exon2:c.G134A:p.G45E	KIAA1467:uc001rbi.3:exon2:c.G134A:p.G45E	ENSG00000084444:ENST00000197268:exon2:c.G134A:p.G45E,ENSG00000084444:ENST00000416494:exon2:c.G134A:p.G45E	NA	NA	NA	NA	0	D	1	D	1	D	0.002	N	1	D	1.935	M	1.25	T	-0.677	T	0.225	T	0.459	4.29	22.4	5.35	2.499	7.378	19.086
T040	U1A	chr15	44107193	44107193	T	C	missense	MFAP1	MFAP1:NM_005926:exon3:c.A379G:p.M127V	MFAP1:uc001zth.1:exon3:c.A379G:p.M127V	ENSG00000140259:ENST00000267812:exon3:c.A379G:p.M127V	NA	NA	NA	NA	0.29	T	0	B	0	B	0.002	N	0.855	N	0.29	N	.	.	-1.062	T	0.05	T	0.132	1.638	11.44	1.87	0.109	0.242	5.282
T028	O6A	chr19	686997	686997	G	A	silent	PRSS57	PRSS57:NM_001308209:exon4:c.C570T:p.S190S,PRSS57:NM_214710:exon4:c.C573T:p.S191S	PRSS57:uc002lpl.1:exon4:c.C573T:p.S191S,PRSS57:uc010xfs.1:exon4:c.C570T:p.S190S	ENSG00000185198:ENST00000329267:exon4:c.C573T:p.S191S	NA	NA	NA	NA	NA	NA	NA	NA	NA	NA	NA	NA	NA	NA	NA	NA	NA	NA	NA	NA	NA	NA	NA	NA	NA	NA	NA	NA	NA
T040	U1A	chr19	54649388	54649388	G	A	missense	CNOT3	CNOT3:NM_014516:exon8:c.G538A:p.V180M	CNOT3:uc002qdi.3:exon7:c.G277A:p.V93M,CNOT3:uc002qdk.2:exon7:c.G538A:p.V180M,CNOT3:uc002qdj.2:exon8:c.G538A:p.V180M,CNOT3:uc010yel.2:exon8:c.G538A:p.V180M	ENSG00000088038:ENST00000406403:exon7:c.G538A:p.V180M,ENSG00000088038:ENST00000221232:exon8:c.G538A:p.V180M	NA	NA	NA	NA	0.08	T	0.994	D	0.845	P	0	D	1	D	2.14	M	0.83	T	-0.733	T	0.213	T	0.558	3.317	17.15	4.73	2.567	6.067	7.921
T040	U1A	chr9	139403413	139403413	G	A	missense	NOTCH1	NOTCH1:NM_017617:exon19:c.C3080T:p.S1027L	NOTCH1:uc004cia.1:exon6:c.C770T:p.S257L,NOTCH1:uc004chz.3:exon19:c.C3080T:p.S1027L	ENSG00000148400:ENST00000277541:exon19:c.C3080T:p.S1027L	NA	NA	NA	NA	0.05	D	1	D	0.999	D	0	D	1	D	2.565	M	0.09	T	-0.199	T	0.39	T	0.576	3.399	17.48	4.48	2.046	7.716	13.614
T047	V10A	chr1	235827903	235827903	A	C	missense	LYST	LYST:NM_000081:exon51:c.T11057G:p.L3686R,LYST:NM_001301365:exon51:c.T11057G:p.L3686R	LYST:uc001hxi.3:exon20:c.T2729G:p.L910R,LYST:uc001hxj.3:exon51:c.T11057G:p.L3686R	ENSG00000143669:ENST00000389793:exon51:c.T11057G:p.L3686R,ENSG00000143669:ENST00000389794:exon51:c.T11057G:p.L3686R	NA	NA	NA	NA	0	D	1	D	0.999	D	0	D	1	D	3.105	M	1.28	T	-0.33	T	0.299	T	0.982	4.93	28.6	6.06	2.323	9.339	16.625
T044	V3A	chr2	3502796	3502796	G	A	missense	ADI1	ADI1:NM_001306077:exon4:c.C460T:p.R154W,ADI1:NM_018269:exon4:c.C478T:p.R160W	ADI1:uc002qxp.4:exon4:c.C478T:p.R160W	ENSG00000182551:ENST00000327435:exon4:c.C478T:p.R160W,ENSG00000182551:ENST00000382093:exon4:c.C460T:p.R154W	7.7e-05	0.001	0.0005	rs372843618	0	D	0.995	D	0.584	P	0	D	1	D	3.85	H	.	.	0.121	D	0.423	T	0.953	3.737	18.98	4.59	2.537	2.434	12.42
T030	P8A	chr1	9790617	9790617	G	A	silent	CLSTN1	CLSTN1:NM_001302883:exon18:c.C2838T:p.N946N,CLSTN1:NM_014944:exon18:c.C2865T:p.N955N,CLSTN1:NM_001009566:exon19:c.C2895T:p.N965N	CLSTN1:uc001aqf.3:exon4:c.C687T:p.N229N,CLSTN1:uc001aqi.3:exon18:c.C2865T:p.N955N,CLSTN1:uc010oag.2:exon18:c.C2838T:p.N946N,CLSTN1:uc001aqh.3:exon19:c.C2895T:p.N965N	ENSG00000171603:ENST00000435891:exon14:c.C2298T:p.N766N,ENSG00000171603:ENST00000361311:exon18:c.C2865T:p.N955N,ENSG00000171603:ENST00000377288:exon18:c.C2838T:p.N946N,ENSG00000171603:ENST00000377298:exon19:c.C2895T:p.N965N	0.0013	NA	0.0001	rs112323523	NA	NA	NA	NA	NA	NA	NA	NA	NA	NA	NA	NA	NA	NA	NA	NA	NA	NA	NA	NA	NA	NA	NA	NA	NA
T047	V10A	chr6	38545453	38545453	A	G	silent	BTBD9	BTBD9:NM_001172418:exon5:c.T900C:p.D300D,BTBD9:NM_152733:exon5:c.T873C:p.D291D,BTBD9:NM_001099272:exon6:c.T1077C:p.D359D,BTBD9:NM_052893:exon7:c.T1077C:p.D359D	BTBD9:uc003ony.4:exon5:c.T873C:p.D291D,BTBD9:uc010jwv.3:exon5:c.T900C:p.D300D,BTBD9:uc010jwx.3:exon6:c.T1077C:p.D359D,BTBD9:uc003ooa.4:exon7:c.T1077C:p.D359D	ENSG00000183826:ENST00000408958:exon4:c.T873C:p.D291D,ENSG00000183826:ENST00000314100:exon5:c.T873C:p.D291D,ENSG00000183826:ENST00000328403:exon5:c.T873C:p.D291D,ENSG00000183826:ENST00000403056:exon5:c.T1077C:p.D359D,ENSG00000183826:ENST00000419706:exon5:c.T900C:p.D300D,ENSG00000183826:ENST00000481247:exon6:c.T1077C:p.D359D	NA	NA	NA	NA	NA	NA	NA	NA	NA	NA	NA	NA	NA	NA	NA	NA	NA	NA	NA	NA	NA	NA	NA	NA	NA	NA	NA	NA	NA
T046	V7A	chr1	240071575	240071575	C	T	missense	CHRM3	CHRM3:NM_000740:exon5:c.C824T:p.A275V	CHRM3:uc021plc.1:exon1:c.C824T:p.A275V,CHRM3:uc001hyp.3:exon5:c.C824T:p.A275V	ENSG00000133019:ENST00000255380:exon5:c.C824T:p.A275V	NA	NA	NA	NA	0.06	T	0.205	B	0.098	B	0.036	N	0.977	N	0.175	N	0.04	T	-0.961	T	0.123	T	0.409	1.853	12.15	4.91	2.781	1.564	9.964
T049	X6A	chr1	27622884	27622884	C	A	missense	WDTC1	WDTC1:NM_001276252:exon10:c.C941A:p.S314Y,WDTC1:NM_015023:exon10:c.C941A:p.S314Y	WDTC1:uc001bno.4:exon10:c.C941A:p.S314Y,WDTC1:uc009vst.3:exon10:c.C941A:p.S314Y	ENSG00000142784:ENST00000447062:exon9:c.C941A:p.S314Y,ENSG00000142784:ENST00000319394:exon10:c.C941A:p.S314Y,ENSG00000142784:ENST00000361771:exon10:c.C941A:p.S314Y	NA	NA	NA	NA	0.23	T	0.729	P	0.264	B	0.001	D	1	D	0.55	N	0.08	T	-0.892	T	0.158	T	0.58	4.002	20.5	5.67	2.687	7.01	18.761
T049	X6A	chr17	70118983	70118983	G	A	silent	SOX9	SOX9:NM_000346:exon2:c.G555A:p.G185G	SOX9:uc002jiw.3:exon2:c.G555A:p.G185G	ENSG00000125398:ENST00000245479:exon2:c.G555A:p.G185G	NA	NA	0.0001	NA	NA	NA	NA	NA	NA	NA	NA	NA	NA	NA	NA	NA	NA	NA	NA	NA	NA	NA	NA	NA	NA	NA	NA	NA	NA
T049	X6A	chr9	35853523	35853523	C	T	missense	TMEM8B	TMEM8B:NM_001042590:exon13:c.C1105T:p.R369W,TMEM8B:NM_001042589:exon14:c.C1105T:p.R369W	TMEM8B:uc003zyo.4:exon13:c.C1105T:p.R369W,TMEM8B:uc003zym.4:exon14:c.C1105T:p.R369W	ENSG00000137103:ENST00000377988:exon13:c.C1105T:p.R369W,ENSG00000137103:ENST00000377991:exon14:c.C1105T:p.R369W	NA	NA	0	rs201557437	0.14	T	1	D	0.998	D	.	.	1	D	2.77	M	0.77	T	-0.373	T	0.317	T	0.926	4.141	21.4	3.21	1.205	1.995	14.555
T050	X9A	chr1	19440251	19440251	G	C	missense	UBR4	UBR4:NM_020765:exon77:c.C11399G:p.A3800G	UBR4:uc001bbi.3:exon77:c.C11399G:p.A3800G	ENSG00000127481:ENST00000375217:exon77:c.C11378G:p.A3793G,ENSG00000127481:ENST00000375226:exon77:c.C11327G:p.A3776G,ENSG00000127481:ENST00000375254:exon77:c.C11399G:p.A3800G,ENSG00000127481:ENST00000375267:exon77:c.C11399G:p.A3800G	NA	NA	NA	NA	0	D	0.984	D	0.956	D	0	D	1	D	1.22	L	1.85	T	-1.03	T	0.131	T	0.77	4.757	26.6	6.03	2.861	9.476	19.121
T050	X9A	chr1	196706778	196706778	C	T	missense	CFH	CFH:NM_000186:exon17:c.C2770T:p.P924S	CFH:uc001gtj.4:exon17:c.C2770T:p.P924S	ENSG00000000971:ENST00000367429:exon17:c.C2770T:p.P924S	NA	NA	NA	NA	0	D	1	D	1	D	.	.	1	D	4.21	H	-2.11	D	1.014	D	0.882	D	0.622	3.483	17.82	5.86	2.774	3.89	16.907
T051	Y2A	chr9	138387414	138387414	C	G	missense	C9orf116	C9orf116:NM_144654:exon3:c.G224C:p.R75P	C9orf116:uc004cfs.1:exon3:c.G224C:p.R75P	ENSG00000160345:ENST00000371789:exon3:c.G224C:p.R75P,ENSG00000160345:ENST00000371791:exon4:c.G224C:p.R75P	NA	NA	NA	NA	0.09	T	0	B	0.001	B	.	.	1	N	.	.	.	.	-1.016	T	0.056	T	.	1.253	10.08	-10.1	-2.582	-1.159	6.139
T052	Y8A	chr22	46806385	46806385	G	A	missense	CELSR1	CELSR1:NM_014246:exon7:c.C4843T:p.R1615W	CELSR1:uc003bhw.1:exon7:c.C4843T:p.R1615W	ENSG00000075275:ENST00000262738:exon7:c.C4843T:p.R1615W	NA	NA	0	NA	0	D	1	D	0.998	D	0.003	U	1	D	3.165	M	-1.34	T	0.493	D	0.694	D	0.64	4.139	21.4	3.67	2.178	0.75	9.767
T052	Y8A	chr3	97124062	97124062	G	C	missense	EPHA6	EPHA6:NM_001080448:exon6:c.G1675C:p.A559P	EPHA6:uc010how.1:exon6:c.G1675C:p.A559P	ENSG00000080224:ENST00000389672:exon6:c.G1675C:p.A559P	NA	NA	NA	NA	0.27	T	.	.	.	.	.	.	1	D	-0.705	N	0.64	T	-0.959	T	0.081	T	0.509	2.939	15.8	5.45	2.555	6.024	19.286
Q002	AL1B	chr7	91503811	91503811	C	A	missense	MTERF1	MTERF1:NM_001301134:exon2:c.G237T:p.R79S,MTERF1:NM_006980:exon3:c.G297T:p.R99S,MTERF1:NM_001301135:exon4:c.G237T:p.R79S	MTERF:uc010leu.1:exon2:c.G237T:p.R79S,MTERF:uc003ulc.1:exon3:c.G297T:p.R99S,MTERF:uc011khm.1:exon4:c.G237T:p.R79S	ENSG00000127989:ENST00000419292:exon2:c.G237T:p.R79S,ENSG00000127989:ENST00000351870:exon3:c.G297T:p.R99S,ENSG00000127989:ENST00000442961:exon3:c.G297T:p.R99S,ENSG00000127989:ENST00000406735:exon4:c.G237T:p.R79S,ENSG00000127989:ENST00000456229:exon4:c.G237T:p.R79S	NA	NA	NA	NA	0.46	T	0.782	P	0.24	B	0.056	N	0.998	N	1.5	L	2.93	T	-0.978	T	0.02	T	0.359	0.641	7.444	0.507	-0.033	-0.015	8.849
Q001	K1	chr19	37976133	37976133	T	C	stoploss	ZNF570	ZNF570:NM_001321992:exon4:c.T1483C:p.X495Q,ZNF570:NM_001321994:exon4:c.T1000C:p.X334Q,ZNF570:NM_001321991:exon5:c.T1609C:p.X537Q,ZNF570:NM_001321993:exon5:c.T1000C:p.X334Q,ZNF570:NM_144694:exon5:c.T1609C:p.X537Q,ZNF570:NM_001300993:exon6:c.T1777C:p.X593Q	ZNF570:uc010xtr.1:exon4:c.T1000C:p.X334Q,ZNF570:uc002ogk.1:exon5:c.T1609C:p.X537Q,ZNF570:uc010efl.1:exon6:c.T1777C:p.X593Q	ENSG00000171827:ENST00000388801:exon4:c.T1000C:p.X334Q,ENSG00000171827:ENST00000330173:exon5:c.T1609C:p.X537Q,ENSG00000171827:ENST00000586475:exon6:c.T1777C:p.X593Q	NA	NA	NA	NA	.	.	.	.	.	.	.	.	1	N	.	.	.	.	.	.	.	.	.	0.63	7.386	4.55	2.024	1.203	10.443
